# Supplementary material for: Evaluation of Immunogenicity and Safety of Vero Cell-Derived Inactivated COVID-19 Vaccine in Older Patients with Hypertension and Diabetes Mellitus
Source: Vaccines (Basel). 2022 Jun 25;10(7):1020. doi: 10.3390/vaccines10071020 (PMC9315836; doi:10.3390/vaccines10071020)
Supplement: Supplementary file 1 [file vaccines-10-01020-s001.zip]

Archive with 2 entries (2 files):
- Supplementary-Method.pdf
- SupplementaryTable1-5_0602.pdf
